# Supplementary material for: TREC/KREC Levels in Young COVID-19 Patients
Source: Diagnostics (Basel). 2021 Aug 16;11(8):1486. doi: 10.3390/diagnostics11081486 (PMC8392044; doi:10.3390/diagnostics11081486)
Supplement: Supplementary file 1 [file diagnostics-11-01486-s001.zip]

Archive with 1 entries (1 files):
- diagnostics-1277735-supplementary.pdf
